# Supplementary material for: Postoperative Outcomes of PreserFlo MicroShunt in Patients with Exfoliation Glaucoma
Source: J Clin Med. 2024 Oct 15;13(20):6132. doi: 10.3390/jcm13206132 (PMC11508753; doi:10.3390/jcm13206132)
Supplement: Supplementary file 1 [file jcm-13-06132-s001.zip]

Archive with 1 entries (1 files):
- jcm-3199450-supplementary.pdf
